# Supplementary material for: Automated Detection and Localization of Synaptic Vesicles in Electron Microscopy Images
Source: eNeuro. 2022 Jan 19;9(1):ENEURO.0400-20.2021. doi: 10.1523/ENEURO.0400-20.2021 (PMC8805189; doi:10.1523/ENEURO.0400-20.2021)
Supplement: Extended Data 1 — Codes and README files. Code files used for training the classifiers and for using the GUI: • performance_checker_(ilastik).py (it has the same function as performance_checker.py but on results from ilastik). • density_to_probability_transformer.py (it transforms density images from the Cell Counting workflow of ilastik into probability maps and save them); • performance_checker.py (it evaluates the performance of the algorithm by calculating true positives, false positives and false negatives using human annotations as ground truth); • ROC_AUC_calculator.py (it generates the ROC curve and calculates the AUC score from the first vesicle classifier); Codes used for the analyses: • running_analysis.py (the execution of this code launches the GUI). • Gui_vesicle_detection.py (it is needed to generate the GUI and to conduct image analysis, result visualization and proof-reading); • first_classifier_training.py and second_classifier_training.py (they contain the codes used to train the first and the refinement classifier and to evaluate their performance on the training and validation datasets); • CNNs_GaussianNoiseAdder.py (it contains the two CNNs and some lines to add Gaussian noise to the training dataset as data augmentation strategy); Download Extended Data 1, ZIP file. [file enu-eN-MNT-0400-20-s04.zip]

Archive with 14 entries (12 files):
- codes_README_files/from_GitHub_repository_synaptic-vesicles-detection/
- codes_README_files/from_GitHub_repository_synaptic-vesicles-detection/CNNs_GaussianNoiseAdder.py
- codes_README_files/from_GitHub_repository_synaptic-vesicles-detection/first_classifier_training.py
- codes_README_files/from_GitHub_repository_synaptic-vesicles-detection/Gui_vesicle_detection.py
- codes_README_files/from_GitHub_repository_synaptic-vesicles-detection/README.md
- codes_README_files/from_GitHub_repository_synaptic-vesicles-detection/running_analysis.py
- codes_README_files/from_GitHub_repository_synaptic-vesicles-detection/second_classifier_training.py
- codes_README_files/from_GitHub_repository_synaptic-vesicles-detection-extra/
- codes_README_files/from_GitHub_repository_synaptic-vesicles-detection-extra/CNNs_GaussianNoiseAdder.py
- codes_README_files/from_GitHub_repository_synaptic-vesicles-detection-extra/density_to_probability_transformer.py
- codes_README_files/from_GitHub_repository_synaptic-vesicles-detection-extra/performance_checker.py
- codes_README_files/from_GitHub_repository_synaptic-vesicles-detection-extra/performance_checker_(ilastik).py
- codes_README_files/from_GitHub_repository_synaptic-vesicles-detection-extra/README.md
- codes_README_files/from_GitHub_repository_synaptic-vesicles-detection-extra/ROC_AUC_calculator.py
