# Supplementary material for: Automated Detection and Localization of Synaptic Vesicles in Electron Microscopy Images
Source: eNeuro. 2022 Jan 19;9(1):ENEURO.0400-20.2021. doi: 10.1523/ENEURO.0400-20.2021 (PMC8805189; doi:10.1523/ENEURO.0400-20.2021)
Supplement: Extended Data 1 — Codes and README files. Code files used for training the classifiers and for using the GUI: • performance_checker_(ilastik).py (it has the same function as performance_checker.py but on results from ilastik). • density_to_probability_transformer.py (it transforms density images from the Cell Counting workflow of ilastik into probability maps and save them); • performance_checker.py (it evaluates the performance of the algorithm by calculating true positives, false positives and false negatives using human annotations as ground truth); • ROC_AUC_calculator.py (it generates the ROC curve and calculates the AUC score from the first vesicle classifier); Codes used for the analyses: • running_analysis.py (the execution of this code launches the GUI). • Gui_vesicle_detection.py (it is needed to generate the GUI and to conduct image analysis, result visualization and proof-reading); • first_classifier_training.py and second_classifier_training.py (they contain the codes used to train the first and the refinement classifier and to evaluate their performance on the training and validation datasets); • CNNs_GaussianNoiseAdder.py (it contains the two CNNs and some lines to add Gaussian noise to the training dataset as data augmentation strategy); Download Extended Data 1, ZIP file. [file enu-eN-MNT-0400-20-s04.zip › codes_README_files/from_GitHub_repository_synaptic-vesicles-detection/CNNs_GaussianNoiseAdder.py]

# -*- coding: utf-8 -*-
"""
Created on Wed Nov 20 15:08:53 2019

Convolutional neural networks (MultiClass and MultiClassPost) used for
detecting synaptic vesicles and class to add Gaussian Noise to tensors.

@author: imbroscb
"""

import torch
from torch import nn
import torch.nn.functional as F

# %%


class MultiClass(nn.Module):

    def __init__(self, conv_out1=16, conv_out2=32, conv_out3=64, conv_out4=128,
                 filtersize=7, strd=1, paddingsize=2, H1=300, H2=150, H3=50,
                 out=2):
        super().__init__()
        self.conv_out1 = conv_out1
        self.conv_out2 = conv_out2
        self.conv_out3 = conv_out3
        self.conv_out4 = conv_out4
        self.filtersize = filtersize
        self.strd = strd
        self.H1 = H1
        self.H2 = H2
        self.H3 = H3
        self.out = out
        self.paddingsize = paddingsize

        # calculate feature map dimension after convolution-pooling layers
        cutting = self.filtersize - 1 - (2 * self.paddingsize)
        dimension = 40
        for conv in range(4):
            dimension = dimension - cutting
            if dimension % 2 == 1:
                dimension -= 1
            dimension = dimension / self.strd
        self.input1 = int(dimension / 2)

        # define convolutional layers
        self.conv1 = nn.Conv2d(1, self.conv_out1, self.filtersize, self.strd,
                               padding=self.paddingsize)
        self.conv2 = nn.Conv2d(self.conv_out1, self.conv_out2, self.filtersize,
                               self.strd, self.paddingsize)
        self.conv3 = nn.Conv2d(self.conv_out2, self.conv_out3, self.filtersize,
                               self.strd, self.paddingsize)
        self.dropout_c34 = nn.Dropout(0.3)
        self.conv4 = nn.Conv2d(self.conv_out3, self.conv_out4, self.filtersize,
                               self.strd, self.paddingsize)
        self.dropout_c4f1 = nn.Dropout(0.3)

        # define fully connected (fc) layers
        self.fc1 = nn.Linear(self.input1 * self.input1 * self.conv_out4,
                             self.H1)
        self.dropout_f12 = nn.Dropout(0.75)
        self.fc2 = nn.Linear(self.H1, self.H2)
        self.dropout_f23 = nn.Dropout(0.65)
        self.fc3 = nn.Linear(self.H2, self.H3)
        self.dropout_f34 = nn.Dropout(0.55)
        self.fc4 = nn.Linear(self.H3, self.out)

    def forward(self, x):

        # apply the convolution operation and the activation function ReLU
        x = F.relu(self.conv1(x))
        x = F.relu(self.conv2(x))
        x = F.relu(self.conv3(x))
        x = self.dropout_c34(x)
        x = F.relu(self.conv4(x))

        # apply the max pooling operation
        x = F.max_pool2d(x, 2, 2)
        x = self.dropout_c4f1(x)

        # fatten x
        x = x.view(-1, self.input1 * self.input1 * self.conv_out4)

        # apply the ReLU activation function on fc layers
        x = F.relu(self.fc1(x))
        x = self.dropout_f12(x)
        x = F.relu(self.fc2(x))
        x = self.dropout_f23(x)
        x = F.relu(self.fc3(x))
        x = self.dropout_f34(x)
        x = self.fc4(x)
        return x

# %%


class MultiClassPost(nn.Module):

    def __init__(self, conv_out1=16, conv_out2=32, conv_out3=64, conv_out4=128,
                 filtersize=7, strd=1, paddingsize=2, H1=300, H2=150, H3=50,
                 out=2):
        super().__init__()
        self.conv_out1 = conv_out1
        self.conv_out2 = conv_out2
        self.conv_out3 = conv_out3
        self.conv_out4 = conv_out4
        self.filtersize = filtersize
        self.strd = strd
        self.H1 = H1
        self.H2 = H2
        self.H3 = H3
        self.out = out
        self.paddingsize = paddingsize

        # calculate feature map dimension after convolution-pooling layers
        cutting = self.filtersize - 1 - (2 * self.paddingsize)
        dimension = 80
        for conv in range(4):
            dimension = dimension - cutting
            if dimension % 2 == 1:
                dimension -= 1
            dimension = dimension / self.strd
        self.input1 = int(dimension / 2)

        # define convolutional layers
        self.conv1 = nn.Conv2d(1, self.conv_out1, self.filtersize, self.strd,
                               padding=self.paddingsize)
        self.conv2 = nn.Conv2d(self.conv_out1, self.conv_out2, self.filtersize,
                               self.strd, self.paddingsize)
        self.conv3 = nn.Conv2d(self.conv_out2, self.conv_out3, self.filtersize,
                               self.strd, self.paddingsize)
        self.dropout_c34 = nn.Dropout(0.3)
        self.conv4 = nn.Conv2d(self.conv_out3, self.conv_out4, self.filtersize,
                               self.strd, self.paddingsize)
        self.dropout_c4f1 = nn.Dropout(0.3)

        # define fully connected (fc) layers
        self.fc1 = nn.Linear(self.input1 * self.input1 * self.conv_out4,
                             self.H1)
        self.dropout_f12 = nn.Dropout(0.75)
        self.fc2 = nn.Linear(self.H1, self.H2)
        self.dropout_f23 = nn.Dropout(0.65)
        self.fc3 = nn.Linear(self.H2, self.H3)
        self.dropout_f34 = nn.Dropout(0.55)
        self.fc4 = nn.Linear(self.H3, self.out)

    def forward(self, x):

        # apply the convolution operation and the activation function ReLU
        x = F.relu(self.conv1(x))
        x = F.relu(self.conv2(x))
        x = F.relu(self.conv3(x))
        x = self.dropout_c34(x)
        x = F.relu(self.conv4(x))

        # apply the max pooling operation
        x = F.max_pool2d(x, 2, 2)
        x = self.dropout_c4f1(x)

        # fatten x
        x = x.view(-1, self.input1 * self.input1 * self.conv_out4)

        # apply the ReLU activation function on fc layers
        x = F.relu(self.fc1(x))
        x = self.dropout_f12(x)
        x = F.relu(self.fc2(x))
        x = self.dropout_f23(x)
        x = F.relu(self.fc3(x))
        x = self.dropout_f34(x)
        x = self.fc4(x)
        return x

# %%


class GaussianNoiseAddition(object):
    def __init__(self, mean=0., stdev=1.):
        self.mean = mean
        self.stdev = stdev

    def __call__(self, tensor):
        return tensor + torch.randn(tensor.size()) * self.stdev + self.mean

    def __repr__(self):
        return self.__class__.name__ + '(mean={0}, std{1})'.format(self.mean,
                                                                   self.stdev)
