# Supplementary material for: Automated Detection and Localization of Synaptic Vesicles in Electron Microscopy Images
Source: eNeuro. 2022 Jan 19;9(1):ENEURO.0400-20.2021. doi: 10.1523/ENEURO.0400-20.2021 (PMC8805189; doi:10.1523/ENEURO.0400-20.2021)
Supplement: Extended Data 1 — Codes and README files. Code files used for training the classifiers and for using the GUI: • performance_checker_(ilastik).py (it has the same function as performance_checker.py but on results from ilastik). • density_to_probability_transformer.py (it transforms density images from the Cell Counting workflow of ilastik into probability maps and save them); • performance_checker.py (it evaluates the performance of the algorithm by calculating true positives, false positives and false negatives using human annotations as ground truth); • ROC_AUC_calculator.py (it generates the ROC curve and calculates the AUC score from the first vesicle classifier); Codes used for the analyses: • running_analysis.py (the execution of this code launches the GUI). • Gui_vesicle_detection.py (it is needed to generate the GUI and to conduct image analysis, result visualization and proof-reading); • first_classifier_training.py and second_classifier_training.py (they contain the codes used to train the first and the refinement classifier and to evaluate their performance on the training and validation datasets); • CNNs_GaussianNoiseAdder.py (it contains the two CNNs and some lines to add Gaussian noise to the training dataset as data augmentation strategy); Download Extended Data 1, ZIP file. [file enu-eN-MNT-0400-20-s04.zip › codes_README_files/from_GitHub_repository_synaptic-vesicles-detection/first_classifier_training.py]

# -*- coding: utf-8 -*-
"""
Created on Wed Nov 20 17:53:45 2019

Train the first vesicle classifier and evaluate its performance
on the training and validation datasets.
It is necessary to have the datasets in the current working directory (cwd).

The datasets should be organize as follows:

    data_first_classifier>
        train>
              no_vesicles
              vesicles
        val>
             no_vesicles
             vesicles

@author: imbroscb
"""

import os
import torch
from torch import nn
from torchvision import datasets, transforms
import numpy as np
from CNNs_GaussianNoiseAdder import MultiClass, GaussianNoiseAddition

# set deterministic = True and look for cuda
torch.manual_seed(2809)
torch.backends.cudnn.deterministic = True
device = torch.device('cuda:0' if torch.cuda.is_available() else 'cpu')

# transform and load the training dataset
transform_train = transforms.Compose(
    [transforms.Resize((40, 40)),
     transforms.ColorJitter(brightness=0.2, contrast=0.2, saturation=0.2),
     transforms.RandomRotation(10),
     transforms.ToTensor(),
     transforms.Normalize((0.5, 0.5, 0.5), (0.5, 0.5, 0.5)),
     transforms.RandomApply([GaussianNoiseAddition(0, 0.05)], p=0.1),
     transforms.RandomApply([GaussianNoiseAddition(0, 0.1)], p=0.2)])
training_dataset = datasets.ImageFolder(root=os.path.join(
    'data_first_classifier', 'train'), transform=transform_train)
training_loader = torch.utils.data.DataLoader(dataset=training_dataset,
                                              batch_size=100, shuffle=True)

# transform and load the validation dataset
transform_val = transforms.Compose(
    [transforms.Resize((40, 40)),
     transforms.ToTensor(),
     transforms.Normalize((0.5, 0.5, 0.5), (0.5, 0.5, 0.5))])
validation_dataset = datasets.ImageFolder(root=os.path.join(
    'data_first_classifier', 'val'), transform=transform_val)
validation_loader = torch.utils.data.DataLoader(dataset=validation_dataset,
                                                batch_size=100, shuffle=False)

# %% check

# check dimentions
print('Batch size: ', training_loader.batch_size)
print('Length training dataset: ', len(training_dataset))
print('Length validation dataset: ', len(validation_dataset))

# this can be used to check the loaded images and labels
dataiter = iter(training_loader)
images, labels = dataiter.next()
print('Image shape: ', images.shape)

# %% training and validation of the model

# define the model, the loss and the optimizer
model = MultiClass(out=2).to(device)
criterion = nn.CrossEntropyLoss()
optimizer = torch.optim.Adam(model.parameters(), lr=0.0002)

# inizialize some variables
loss_history = []
accuracy_history = []
precision_history = []
recall_history = []
val_loss_history = []
val_accuracy_history = []
val_precision_history = []
val_recall_history = []
images_counter_list = []
epochs = 25

# iterate over the epochs
for e in range(epochs):

    # reset some variables at each epoch
    running_loss = 0.0
    running_correct = 0.0
    val_running_loss = 0.0
    val_running_correct = 0.0
    images_counter = 0
    val_images_counter = 0
    true_pos = 0
    val_true_pos = 0
    prec_denom = 0
    val_prec_denom = 0
    rec_denom = 0
    val_rec_denom = 0

    # iterate over the training_loader
    for inputs, labels in training_loader:

        # sum up the number of images in the training dataset
        images_counter += inputs.shape[0]

        # set the inputs in the right shape and feed the classifier
        inputs = inputs.to(device)
        labels = labels.to(device)
        inputs = inputs[:, 0, :, :]
        inputs = inputs.view(inputs.shape[0], 1, inputs.shape[1],
                             inputs.shape[2])
        output = model.forward(inputs)

        # get the loss
        loss = criterion(output, labels)

        # set the gradients to zero
        optimizer.zero_grad()
        # calculate the gradients
        loss.backward()
        # update the weights
        optimizer.step()

        # sum up the loss, the correct predictions and the true positives
        # for the training dataset for the current epoch
        running_loss += loss.item()
        _, preds = torch.max(output, 1)
        running_correct += torch.sum(preds == labels.data)
        for i in range(preds.shape[0]):
            if preds[i] == 1:
                if preds[i] == labels[i].data:
                    true_pos += 1

        # get the denominators for calculating precision and recall
        # for the training dataset for the current epoch
        if device == 'cpu':
            prec_denom += torch.sum(preds == 1.0)
            rec_denom += torch.sum(labels.data == 1.0)
        else:
            prec_denom += torch.sum(preds.cpu() == 1.0)
            rec_denom += torch.sum(labels.data.cpu() == 1.0)

    # now the validation dataset, no gradients calculation necessary
    else:
        with torch.no_grad():

            # iterate over the validation_loader
            for val_inputs, val_labels in validation_loader:

                # sum up the number of images in the validation dataset
                val_images_counter += val_inputs.shape[0]

                # set the inputs in the right shape and feed the classifier
                val_inputs = val_inputs.to(device)
                val_labels = val_labels.to(device)
                val_inputs = val_inputs[:, 0, :, :]
                val_inputs = val_inputs.view(val_inputs.shape[0],
                                             1, val_inputs.shape[1],
                                             val_inputs.shape[2])
                val_output = model.forward(val_inputs)

                # get the validation loss
                val_loss = criterion(val_output, val_labels)

                # sum up the loss, the correct predictions and the true
                # positives for the validation dataset for the current epoch
                val_running_loss += val_loss.item()
                _, val_preds = torch.max(val_output, 1)
                val_running_correct += torch.sum(val_preds == val_labels.data)
                for i in range(val_preds.shape[0]):
                    if val_preds[i] == 1:
                        if val_preds[i] == val_labels[i].data:
                            val_true_pos += 1

                # get the denominators for calculating precision and recall
                # for the validation dataset for the current epoch
                if device == 'cpu':
                    val_prec_denom += torch.sum(val_preds == 1.0)
                    val_rec_denom += torch.sum(val_labels.data == 1.0)
                else:
                    val_prec_denom += torch.sum(val_preds.cpu() == 1.0)
                    val_rec_denom += torch.sum(val_labels.data.cpu() == 1.0)

    # get loss, accuracy, precision and recall for the current epoch
    # for the training dataset...
    epoch_loss = running_loss / images_counter * 100
    epoch_accuracy = running_correct / images_counter * 100
    true_pos = np.array(true_pos)
    prec_denom = prec_denom.numpy()
    rec_denom = rec_denom.numpy()
    loss_history.append(epoch_loss)
    accuracy_history.append(epoch_accuracy)
    precision_history.append(true_pos / prec_denom * 100)
    recall_history.append(true_pos / rec_denom * 100)
    # and for the validation dataset
    val_epoch_loss = val_running_loss / val_images_counter * 100
    val_epoch_accuracy = val_running_correct / val_images_counter * 100
    val_true_pos = np.array(val_true_pos)
    val_prec_denom = val_prec_denom.numpy()
    val_rec_denom = val_rec_denom.numpy()
    val_loss_history.append(val_epoch_loss)
    val_accuracy_history.append(val_epoch_accuracy)
    val_precision_history.append(val_true_pos / val_prec_denom * 100)
    val_recall_history.append(val_true_pos / val_rec_denom * 100)

# print the results
    print('Epoch, training loss, training accuracy: {:},{:.4f},{:.4f}'.
          format(e, epoch_loss, epoch_accuracy))
    print('Epoch, validation loss, validation accuracy: {:},{:.4f},{:.4f}'.
          format(e, val_epoch_loss, val_epoch_accuracy))
    print('Epoch, training precision, training recall: {:},{:.4f},{:.4f}'.
          format(e, precision_history[-1], recall_history[-1]))
    print('Epoch, validation precision, validation recall: {:},{:.4f},{:.4f}'.
          format(e, val_precision_history[-1],
                 val_recall_history[-1]))
    print('------------------------------------------------------------------')

    # here change accordingly '/path' to save the model weights where you want
    torch.save(model.state_dict(), os.path.join('/path', 'model_dir',
                                                'epoch-{}.pth'.format(e)))

# get the f1_score for the training dataset
f1_train = []
for i in range(epochs):
    f1_train.append(2 * (precision_history[i] * recall_history[i]) /
                    (precision_history[i] + recall_history[i]))

# get the f1_score for the validation dataset
f1_val = []
for i in range(epochs):
    f1_val.append(2 * (val_precision_history[i] * val_recall_history[i]) /
                  (val_precision_history[i] + val_recall_history[i]))
