# Supplementary material for: Automated Detection and Localization of Synaptic Vesicles in Electron Microscopy Images
Source: eNeuro. 2022 Jan 19;9(1):ENEURO.0400-20.2021. doi: 10.1523/ENEURO.0400-20.2021 (PMC8805189; doi:10.1523/ENEURO.0400-20.2021)
Supplement: Extended Data 1 — Codes and README files. Code files used for training the classifiers and for using the GUI: • performance_checker_(ilastik).py (it has the same function as performance_checker.py but on results from ilastik). • density_to_probability_transformer.py (it transforms density images from the Cell Counting workflow of ilastik into probability maps and save them); • performance_checker.py (it evaluates the performance of the algorithm by calculating true positives, false positives and false negatives using human annotations as ground truth); • ROC_AUC_calculator.py (it generates the ROC curve and calculates the AUC score from the first vesicle classifier); Codes used for the analyses: • running_analysis.py (the execution of this code launches the GUI). • Gui_vesicle_detection.py (it is needed to generate the GUI and to conduct image analysis, result visualization and proof-reading); • first_classifier_training.py and second_classifier_training.py (they contain the codes used to train the first and the refinement classifier and to evaluate their performance on the training and validation datasets); • CNNs_GaussianNoiseAdder.py (it contains the two CNNs and some lines to add Gaussian noise to the training dataset as data augmentation strategy); Download Extended Data 1, ZIP file. [file enu-eN-MNT-0400-20-s04.zip › codes_README_files/from_GitHub_repository_synaptic-vesicles-detection-extra/performance_checker.py]

# -*- coding: utf-8 -*-
"""
Created on Tue Aug 31 10:02:07 2021

Compare the vesicles predicted by the algorithm with the manually detected
vesicles, calculating the number of true positive (tp), false positive (fp)
 and false negative (fn)

@author: imbroscb
"""

from PIL import Image
import numpy as np
import matplotlib.pyplot as plt
import pandas as pd
from os import listdir
from sklearn.metrics.pairwise import euclidean_distances
import cv2
import copy
from pathlib import Path

# %% define the path with the images and the pixel size

# enter the path where the images to test are stored
path_images = '...'

# change each time according to the pixel size of the images to test
pixel_size = 2.27

# iterate over the files in the path indicated by path_images
for e, img_name in enumerate(listdir(path_images)):
    print(e, img_name)

del e, img_name

# %% get the filename and open and rescale the image

# enter the filename of the image directly (option 1)
# filename = '...'

# get the filename by specifying the desired index (option 2)
idx = 0
filename = listdir(path_images)[idx]

# open the desired image, and rescale it
image_name = Path(filename).stem
img = Image.open(path_images + filename)
np_img = np.array(img)

new_shape0 = round(np_img.shape[0] / 2.27 * pixel_size)
new_shape1 = round(np_img.shape[1] / 2.27 * pixel_size)
np_img = cv2.resize(np_img, (new_shape1, new_shape0))

# plot the image
plt.figure()
plt.imshow(np_img, cmap='gray')
plt.axis('off')

del filename, img, new_shape0, new_shape1

# %% define the path with the annotations

# enter the path where the human annotations (labels) are stored
path_labels = '...'

# iterate over the files in the path indicated by path_labels
for e, labels in enumerate(listdir(path_labels)):
    print(e, labels)

del e, labels

# %% get the filename(s) and open the human annotations

# enter the filenames of the human annotations for the image to test directly
# (option 1), the number filenames depends on how many people did the
# annotations
# filename1 = '...'
# filename2 = '...'

# get the filenames by specifying the desired index (option 2)
idx1 = 0
idx2 = 1
filename1 = listdir(path_labels)[idx1]
filename2 = listdir(path_labels)[idx2]

print('Image to test: ', image_name)
print('Label1: ', Path(filename1).stem)
print('Label2: ', Path(filename2).stem)

# load annotations corresponding to filename1
# this cell may be different depending on how the annotations are saved
labels_1 = pd.read_csv(path_labels + filename1, index_col=1)

# alternative
# labels_1 = pd.read_csv(path_labels + filename1, index_col=1,
#  delimiter='\t')

x_coord_manual_1 = []
y_coord_manual_1 = []
for idx, row in labels_1.iterrows():
    # the two following lines assume that the annotations are saved in pixels
    x_coord_manual_1.append(int(round(row['X'] / 2.27 * pixel_size)))
    y_coord_manual_1.append(int(round(row['Y'] / 2.27 * pixel_size)))

# eliminate double or multiple sets of coordinates
# this can happen if, by mistake, the same data point was clicked twice or
# multiple times (otherwise the same vesicle would be detected twice or
# multiple times)
coord = zip(x_coord_manual_1, y_coord_manual_1)
coords_unique = []
for i in coord:
    if i not in coords_unique:
        coords_unique.append(i)

x_coord_manual_1, y_coord_manual_1 = zip(*coords_unique)

# load annotations corresponding to filename2
# this cell may be different depending on how the annotations are saved
labels_2 = pd.read_csv(path_labels + filename2, index_col=1)

# alternative
# labels_2 = pd.read_csv(path_labels + filename1, index_col=1),
# delimiter='\t')

x_coord_manual_2 = []
y_coord_manual_2 = []
for idx, row in labels_2.iterrows():
    # the two following lines assume that the annotations are saved in pixels
    x_coord_manual_2.append(int(round(row['X'] / 2.27 * pixel_size)))
    y_coord_manual_2.append(int(round(row['Y'] / 2.27 * pixel_size)))

# eliminate double or multiple sets of coordinates
# this can happen if, by mistake, the same data point was clicked twice or
# multiple times (otherwise the same vesicle would be detected twice or
# multiple times)
coord = zip(x_coord_manual_2, y_coord_manual_2)
coords_unique = []
for i in coord:
    if i not in coords_unique:
        coords_unique.append(i)

x_coord_manual_2, y_coord_manual_2 = zip(*coords_unique)

del filename1, filename2, i, idx, row, coord, coords_unique

# %% define the path where the algorithm results are stored and open them

# enter the path of the result file (where the analysis are stored)
path_results = '...'

# load the results of the algorithm
xls = pd.ExcelFile(path_results)
temp = pd.read_excel(xls, image_name, header=0)

x_coord_alg = []
y_coord_alg = []

for i, t in temp.iterrows():
    x_coord_alg.append(int(round(t['x_values'] / 2.27 * pixel_size)))
    y_coord_alg.append(int(round(t['y_values'] / 2.27 * pixel_size)))

# plot image + annotations
plt.figure()
plt.imshow(np_img[:, :], cmap='gray')
plt.scatter(x_coord_manual_1, y_coord_manual_1, s=8, color='red',
            label='manual 1')
plt.scatter(x_coord_manual_2, y_coord_manual_2, s=8, color='blue',
            label='manual 2')
plt.scatter(x_coord_alg, y_coord_alg, s=30, color='white', marker='+',
            label='algorithm')
plt.legend()
plt.axis('off')

del xls, temp, i, t

# %% check the performance of the algorithm using the coordinates from the
# manual annotations as ground truth

algorithm = list(zip(x_coord_alg, y_coord_alg))
# run first using option 1 only and then using opion 2 only
# option 1
manual = list(zip(x_coord_manual_1, y_coord_manual_1))
# option 2
# manual = list(zip(x_coord_manual_2, y_coord_manual_2))

# creating pairs
# single_auto will contain false positive (after the loop)
single_auto = copy.deepcopy(algorithm)
single_auto_iter = copy.deepcopy(algorithm)
pairs_manual = []
already_assigned = []

# iterate over the annotations
for m in manual:
    min_distance = 999999
    closest_prediction = 0

    # iterate over the results from algorithm
    for s in single_auto_iter:
        xm = m[0]
        ym = m[1]
        xs = s[0]
        ys = s[1]
        M = np.array([xm, ym]).T
        S = np.array([xs, ys]).T
        distance = euclidean_distances(M.reshape(1, -1), S.reshape(1, -1))

        if distance < min_distance:
            if s not in already_assigned:
                min_distance = distance
                closest_prediction = s

    if min_distance <= np.sqrt(9**2 + 9**2):
        single_auto.remove(closest_prediction)
        pairs_manual.append([m, closest_prediction])
        already_assigned.append(closest_prediction)

# single_manual will contain false negative (after the loop)
single_manual = copy.deepcopy(manual)
single_manual_iter = copy.deepcopy(manual)
pairs_auto = []
already_assigned = []

# iterate over the results from algorithm
for a in algorithm:
    min_distance = 999999
    closest_prediction = 0

    # iterate over the annotations
    for s in single_manual_iter:
        xa = a[0]
        ya = a[1]
        xs = s[0]
        ys = s[1]
        A = np.array([xa, ya]).T
        S = np.array([xs, ys]).T
        distance = euclidean_distances(A.reshape(1, -1), S.reshape(1, -1))

        if distance < min_distance:
            if s not in already_assigned:
                min_distance = distance
                closest_prediction = s

    if min_distance <= np.sqrt(9**2 + 9**2):
        single_manual.remove(closest_prediction)
        pairs_auto.append([a, closest_prediction])
        already_assigned.append(closest_prediction)

# print the outcome
print('tot manual: ', len(manual))
print('tot algorithm: ', len(x_coord_alg))
print('tot pairs auto and manual (tp): ', len(pairs_auto), len(pairs_manual))
print('tot single auto (fp): ', len(single_auto))
print('tot single manual (fn): ', len(single_manual))

del m, a, s, A, S, xm, ym, xa, ya, xs, ys, distance, min_distance
del closest_prediction
