# Supplementary material for: Automated Detection and Localization of Synaptic Vesicles in Electron Microscopy Images
Source: eNeuro. 2022 Jan 19;9(1):ENEURO.0400-20.2021. doi: 10.1523/ENEURO.0400-20.2021 (PMC8805189; doi:10.1523/ENEURO.0400-20.2021)
Supplement: Extended Data 1 — Codes and README files. Code files used for training the classifiers and for using the GUI: • performance_checker_(ilastik).py (it has the same function as performance_checker.py but on results from ilastik). • density_to_probability_transformer.py (it transforms density images from the Cell Counting workflow of ilastik into probability maps and save them); • performance_checker.py (it evaluates the performance of the algorithm by calculating true positives, false positives and false negatives using human annotations as ground truth); • ROC_AUC_calculator.py (it generates the ROC curve and calculates the AUC score from the first vesicle classifier); Codes used for the analyses: • running_analysis.py (the execution of this code launches the GUI). • Gui_vesicle_detection.py (it is needed to generate the GUI and to conduct image analysis, result visualization and proof-reading); • first_classifier_training.py and second_classifier_training.py (they contain the codes used to train the first and the refinement classifier and to evaluate their performance on the training and validation datasets); • CNNs_GaussianNoiseAdder.py (it contains the two CNNs and some lines to add Gaussian noise to the training dataset as data augmentation strategy); Download Extended Data 1, ZIP file. [file enu-eN-MNT-0400-20-s04.zip › codes_README_files/from_GitHub_repository_synaptic-vesicles-detection-extra/README.md]

# synaptic-vesicles-detection-extra
This repository was created to provide the main codes needed for data analysis in the following scientific study:
Imbrosci B, Schmitz D, Orlando M. Automated detection and localization of synaptic vesicles in electron microscopy images. To date, October 2021, under revision at eNeuro.
This study describes and analyses extensively the performance of an algorithm developed for the automated detection of synaptic vesicles in transmission electron microscopy (EM) images. The algorithm is freely available and can be found at: https://github.com/Imbrosci/synaptic-vesicles-detection.
For running the file ROC_AUC_calculator.py it is necessary to get the trained model (model.pth) at: https://github.com/Imbrosci/synaptic-vesicles-detection/blob/master/vesicles_analysis/model.pth. Alternatively, it can be used to test one's own trained model.
