# Supplementary material for: Automated Detection and Localization of Synaptic Vesicles in Electron Microscopy Images
Source: eNeuro. 2022 Jan 19;9(1):ENEURO.0400-20.2021. doi: 10.1523/ENEURO.0400-20.2021 (PMC8805189; doi:10.1523/ENEURO.0400-20.2021)
Supplement: Extended Data 1 — Codes and README files. Code files used for training the classifiers and for using the GUI: • performance_checker_(ilastik).py (it has the same function as performance_checker.py but on results from ilastik). • density_to_probability_transformer.py (it transforms density images from the Cell Counting workflow of ilastik into probability maps and save them); • performance_checker.py (it evaluates the performance of the algorithm by calculating true positives, false positives and false negatives using human annotations as ground truth); • ROC_AUC_calculator.py (it generates the ROC curve and calculates the AUC score from the first vesicle classifier); Codes used for the analyses: • running_analysis.py (the execution of this code launches the GUI). • Gui_vesicle_detection.py (it is needed to generate the GUI and to conduct image analysis, result visualization and proof-reading); • first_classifier_training.py and second_classifier_training.py (they contain the codes used to train the first and the refinement classifier and to evaluate their performance on the training and validation datasets); • CNNs_GaussianNoiseAdder.py (it contains the two CNNs and some lines to add Gaussian noise to the training dataset as data augmentation strategy); Download Extended Data 1, ZIP file. [file enu-eN-MNT-0400-20-s04.zip › codes_README_files/from_GitHub_repository_synaptic-vesicles-detection-extra/ROC_AUC_calculator.py]

#!/usr/bin/env python3
# -*- coding: utf-8 -*-
"""
Created on Fri Feb 21 16:01:48 2020

Calculate the receiver operating characteristic curve (ROC) and
the area under the curve (AUC) score.

It is necessary to have the dataset in the current working directory (cwd)
and to have a trained model as described in the README file.

The dataset should be organized as follows:

    data>
        test>
             no_vesicles
             vesicles

@author: imbroscb
"""

import os
import torch
from torchvision import datasets, transforms
import matplotlib.pyplot as plt
import numpy as np
from scipy.interpolate import interp1d
from random import random
from CNNs_GaussianNoiseAdder import MultiClass

# set deterministic = True and look for cuda
torch.manual_seed(2809)
torch.backends.cudnn.deterministic = True
device = torch.device('cuda:0' if torch.cuda.is_available() else 'cpu')

# transform and load the data to test
transform = transforms.Compose(
    [transforms.Resize((40, 40)),
     transforms.ToTensor(),
     transforms.Normalize((0.5, 0.5, 0.5), (0.5, 0.5, 0.5))])
testing_dataset = datasets.ImageFolder(root=os.path.join(
    'data', 'test'), transform=transform)
test_loader = torch.utils.data.DataLoader(dataset=testing_dataset,
                                          batch_size=100, shuffle=True)

# %% load and test the model

# enter the path where the model weights (model.pth) are stored
PATH = '.../synaptic-vesicles-detection/vesicles_analysis/model.pth'

# define and load the model
model = MultiClass(out=2).to(device)
model.load_state_dict(torch.load(PATH, map_location=device))
model.eval()

# initialized predictions and labels as empty lists
predictions = []
labels = []

# no gradients calculation necessary
with torch.no_grad():

    # iterate over the test_loader
    for test_inputs, test_labels in test_loader:

        # set the inputs in the right shape and feed the classifier
        test_inputs = test_inputs.to(device)
        test_labels = test_labels.to(device)
        test_inputs = test_inputs[:, 0, :, :]
        test_inputs = test_inputs.view(test_inputs.shape[0],
                                       1, test_inputs.shape[1],
                                       test_inputs.shape[2])
        test_output = model.forward(test_inputs)

        # transform the output into probabilities
        if device == 'cpu':
            test_output = np.exp(test_output)
        else:
            test_output = np.exp(test_output.cpu())
        for i in range(len(test_output)):
            test_output[i, 0] = test_output[i, 0] / (
                test_output[i, 0] + test_output[i, 1])
            test_output[i, 1] = test_output[i, 1] / (
                test_output[i, 0] + test_output[i, 1])

        test_output = test_output.numpy()

        # fill prediction and labels
        predictions.extend(test_output[:, 1])
        if device == 'cpu':
            labels.extend(test_labels.data.numpy())
        else:
            labels.extend(test_labels.data.cpu().numpy())

p_l_sorted = sorted(zip(predictions, labels), key=lambda x: x[0])

del i

# %% calculate sensitivity, specificity and plot the ROC curve

# set 500 cutoff values (from 0 to 1)
cutoff_values = np.linspace(0, 1, 500)

# inizialize some variables (true positive: tp, true negative: tn,
# false positive: fp, false negative: fn)
tp_list = []
tn_list = []
fp_list = []
fn_list = []
sensitivity = []
specificity = []
pos_labels = 0
neg_labels = 0

# iterate over the predictions and labels
for prediction, label in p_l_sorted:
    if label == 0:
        neg_labels += 1
    elif label == 1:
        pos_labels += 1

# iterate over the cutoff values
for c in cutoff_values:

    # reset some variables
    tp = 0
    tn = 0
    fp = 0
    fn = 0
    counter = 0

    # iterate over the predictions and labels
    for prediction, label in p_l_sorted:
        if (prediction > c) and (label == 1):
            tp += 1
        if (prediction <= c) and (label == 0):
            tn += 1
        if (prediction > c) and (label == 0):
            fp += 1
        if (prediction <= c) and (label == 1):
            fn += 1
        counter += 1

    # append the number of tp, tn, fp, fn for each cutoff value
    tp_list.append(tp)
    tn_list.append(tn)
    fp_list.append(fp)
    fn_list.append(fn)

# calculate sensitivity and specificity for each cutoff value
sensitivity = np.array(tp_list) / pos_labels
specificity = np.array(tn_list) / neg_labels

# plot the ROC curve
plt.figure()
plt.plot((1 - specificity), sensitivity)
plt.xticks(fontsize=14)
plt.yticks(fontsize=14)
plt.xlabel('1 - specificity', fontsize=14)
plt.ylabel('Sensitivity', fontsize=14)

del prediction, label, c

# %% calculate the AUC score in two ways

# calculate the AUC score mathematically
AUC_score_math = 0
y = sorted(sensitivity)
x = sorted(1 - specificity)
for i in range(len(sensitivity) - 1):
    temp = (y[i+1] + y[i]) / 2 * (x[i+1] - x[i])
    AUC_score_math = AUC_score_math + temp

AUC_score_math = AUC_score_math * 100
print('AUC score with math: {:.4f} %'.format(AUC_score_math))

# calculate the AUC score with Montecarlo simulation
# the outcome should be the same of very similar to the AUC_score_math

x = 1 - specificity
f = interp1d(x, sensitivity)
above = 0
under = 0
for i in range(100000):
    x = random()
    y = random()
    if f(x) > y:
        under += 1
    else:
        above += 1

AUC_score_Montecarlo = under / 100000 * 100
print('AUC score with Montecarlo simulation: {:.4f} %'.format(
    AUC_score_Montecarlo))

del x, y, temp, f, i, above, under
